# Supplementary material for: Defective Biomechanics and Pharmacological Rescue of Human Cardiomyocytes with Filamin C Truncations
Source: Int J Mol Sci. 2024 Mar 3;25(5):2942. doi: 10.3390/ijms25052942 (PMC10932268; doi:10.3390/ijms25052942)
Supplement: Supplementary file 1 [file ijms-25-02942-s001.zip]

Archive with 1 entries (1 files):
- ijms-2868475-supplementary.mp4
